# Supplementary material for: Granular Cell Tumors of the Musculoskeletal System and Peripheral Nerves: A Systematic Review of Clinical Presentations, Treatments, and Outcomes
Source: Diagnostics (Basel). 2026 Mar 17;16(6):885. doi: 10.3390/diagnostics16060885 (PMC13025847; doi:10.3390/diagnostics16060885)
Supplement: Supplementary file 1 [file diagnostics-16-00885-s001.zip]

Archive with 1 entries (1 files):
- diagnostics-4182687-supplementary.pdf
